# Supplementary material for: Biosynthesis of Silver Nanoparticles Produced Using Geobacillus spp. Bacteria
Source: Nanomaterials (Basel). 2023 Feb 11;13(4):702. doi: 10.3390/nano13040702 (PMC9965977; doi:10.3390/nano13040702)
Supplement: Supplementary file 1 [file nanomaterials-13-00702-s001.zip]

Archive with 1 entries (1 files):
- nanomaterials-2164067-supplementary.pdf
